# Supplementary material for: The Impact of Different Anesthetics on the Distribution and Cytotoxic Function of NK Cell Subpopulations: An In Vitro Study
Source: Int J Mol Sci. 2024 Oct 14;25(20):11045. doi: 10.3390/ijms252011045 (PMC11507532; doi:10.3390/ijms252011045)
Supplement: Supplementary file 1 [file ijms-25-11045-s001.zip]

Archive with 1 entries (1 files):
- ijms-3214074-supplementary.pdf
